# Supplementary material for: MOF-Derived Ultrathin Cobalt Molybdenum Phosphide Nanosheets for Efficient Electrochemical Overall Water Splitting
Source: Nanomaterials (Basel). 2022 Mar 27;12(7):1098. doi: 10.3390/nano12071098 (PMC9000688; doi:10.3390/nano12071098)
Supplement: Supplementary file 1 [file nanomaterials-12-01098-s001.zip]

Archive with 1 entries (1 files):
- nanomaterials-1652249-supplementary.pdf
